# Supplementary material for: Transgenic FingRs for Live Mapping of Synaptic Dynamics in Genetically-Defined Neurons
Source: Sci Rep. 2016 Jan 5;6:18734. doi: 10.1038/srep18734 (PMC4700522; doi:10.1038/srep18734)
Supplement: Supplemental Data Table 1 [file srep18734-s2.xls]

## Sheet: Co-localization
	Quantification of PSD95.FingR-GFP puncta with PSD95 AB
		Count	Total Area	Average size	% Area	Mean	Threshold		Subject	ratio of co-localization (PSD95.FingR/ PSD95 immunohistochemistry)
	7-7 MAX_2-2 60X 5.0 Zoom 1024 x 1024.oib - C=0.tif PSD95.FingR	185	77.47	0.42	4.4	255	57-255		2_2	0.97
	7-7 MAX_2-2 60X 5.0 Zoom 1024 x 1024.oib - C=1.tif PSD95	320	48.84	0.15	2.77	255	19-255		2_3	0.92
	7-7 MAX_2-2 60X7-7 MAX_2-2 60X.tif Co-localization	180	15382	85.46	1.47	255	25-255		3_2	0.97
		0.972973							3_5	0.98
	3-3 MAX_2-3 60X 5.0 Zoom 1024 x 1024.oib - C=0.tif PSD95.FingR	122	37.95	0.31	2.15	255	13-255		3_8	0.95
	3-3 MAX_2-3 60X 5.0 Zoom 1024 x 1024.oib - C=1.tif PSD95	256	48.75	0.19	2.77	255	26-255		7_3	0.91
	3-3 MAX_2-3 60X3-3 MAX_2-3 60X.tif Co-localization	112	17010	151.88	1.62	255	13-255			0.95
		0.918033								0.0289828
	11 MAX_3-2 60X 5.0 Zoom 1024 x 1024.oib - C=0.tif PSD95.FingR	188	36.31	0.19	2.06	255	30-255			0.0118322
	11 MAX_3-2 60X 5.0 Zoom 1024 x 1024.oib - C=1.tif PSD95	410	45.5	0.11	2.58	255	17-255
	11 MAX_3-2 60X 11 MAX_3-2 60X .tif Co-localization	183	8758	47.86	0.84	255	18-255
		0.973404
	3-3 MAX_3-5 60X 5.0X Zoom 1024 x 1024.oib - C=0.tif	182	30.74	0.18	1.74	255	16-255	manually
	3-3 MAX_3-5 60X 5.0X Zoom 1024 x 1024.oib - C=1.tif	261	39.58	0.15	2.25	255	26-255
	3-3 MAX_3-5 60X3-3 MAX_3-5 60X.tif	178	10865	61.04	1.04	255	12-255
		0.978022
	2-2 MAX_3-8 60X 5.0X Zoom 1024 x 1024.oib - C=0.tif PSD95.FingR	226	58.02	0.26	3.29	255	33-255
	2-2 MAX_3-8 60X 5.0X Zoom 1024 x 1024.oib - C=1.tif PSD95	244	24.83	0.1	1.41	255	22-255
	2-2 MAX_3-8 60X2-2 MAX_3-8 60X-1.tif Co-localization	215	11458	53.29	1.09	255	17-255
		0.951327
	3-3 MAX_7-3 60X 5.0X Zoom 1024 x 1024.oib II.oib - C=0.tif PSD95.FingR	203	61.14	0.3	3.47	255	27-255
	3-3 MAX_7-3 60X 5.0X Zoom 1024 x 1024.oib II.oib - C=1.tif PSD95	266	29.14	0.11	1.65	255	30-255
	3-3 MAX_7-3 60X3-3 MAX_7-3 60X.tif Co-localization Co-localization	185	15189	82.1	1.45	255	20-255
		0.91133
	select 1 focal plan (1.14 um) seeing 1-3 cell body FingR staining
	save as 8 bit and tiff file format
	Fluorender using 'co-localization' function and generate new image file indicating co-locaization
	Count the particle of the image generated by Fluorender
	Particle analysis
	Subtract background 50 Rolling ball radius pixels
	Threshould as indicated
	Size 12-infinity (Based on set scale)
	Then analysis of particles
